# Supplementary material for: Framework Phylogeny, Evolution and Complex Diversification of Chinese Oaks
Source: Plants (Basel). 2020 Aug 13;9(8):1024. doi: 10.3390/plants9081024 (PMC7464331; doi:10.3390/plants9081024)
Supplement: Supplementary file 1 [file plants-09-01024-s001.zip]

Archive with 6 entries (6 files):
- FigS1-phylogeny-5CP.eps
- FigS2-phylogeny-2NR.eps
- FigS3-5CPs.eps
- FigS4-2NRs.eps
- FigS5-PCA.eps
- TableS1-S5.docx
